# Supplementary material for: Sensing of HIV-1 by TLR8 activates human T cells and reverses latency
Source: Nat Commun. 2020 Jan 9;11:147. doi: 10.1038/s41467-019-13837-4 (PMC6952430; doi:10.1038/s41467-019-13837-4)
Supplement: Supplementary file 4 — Source Data [file 41467_2019_13837_MOESM4_ESM.xlsx]

## Sheet: Figure 1c
Figure 1c
	Untreated CD4+ T cells			PHA-activated CD4+ T cells
	D1	D2	D3	D1	D2	D3
no virus	0.41	0.21	0.32	0.5	0.73	0.92
0h	8.87	8.47	8.87	6.08	4.33	3.66
24h	4.28	5.87	4.72	3.26	1.61	1.02
48h	3.06	4.55	3.19	2.72	0.89	0.87

## Sheet: Figure 1d
Figure 1d
FlowSight imaging flow-cytometry of HIV-1 iGFP infection + quantification
Quantification:
	HIV-1-Gag-iGFP+ (% of cell tracker+)				Median fluorescence intensity HIV-1-Gag-iGFP
	D1	D2	D3	D4	D1	D2	D3	D4
uninfected	0.05	0.3	0.24	0.24	237.67	195.54	216.48	234.42
HIV-1	48.5	25.5	36.2	33.3	1259.26	1468.65	1680.55	1335.27
HIV-1 + Dynasore	21	15.7	24.4	19.6	577.17	1106.09	1189.9	964.01

## Sheet: Figure 2a
Figure 2a	IL-6 ELISA (pg/ml)
Untreated CD4+ T cells
	Ligand-conc	no TLR-Ligand	CL264	R837	R848	CL075	TL8-506	pU/pL-Arg	CpG	pU alone
Donor 1	0.2	0	0	0	0	0	0	0	0
	1	0	0	0	300.517	208.895	360.008	260.623	0
	5	0	63.616	0	600.864	578.512	335.429	388.254	0
Donor 2	0.2	0	0	0	41.509	0	544.468	127.252	0	0
	1	0	0	0	776.986	810.405	782.799	389.737	0	0
	5	0	24.994	3.33	1213.19	1776.57	928.196	436.813	0	0
Donor 3	0.2	0	0	0	70.186	0	382.734	0	0	0
	1	0	0	0	566.707	565.78	611.103	279.431	0	0
	5	0	0	0	866.625	779.81	514.036	341.984	0	0
Donor 4	0.2	0	0	0	0	0	0	2.425	0
	1	0	0	0	16.732	17.741	29.805	25.792	0
	5	0	0	0	203.87	133.223	25.792	84.847	0
TCR-activted CD4+ T cells
	Ligand-conc	no TLR-Ligand	CL264	R837	R848	CL075	TL8-506	pU/pL-Arg	CpG	pU alone
Donor 1	0.2	0	29.345	56.514	898.686	730.177	697.412	207.175	75.954
	1	0	340.685	191.701	985	947.751	947.751	418.461	284.877
	5	0	771.071	784.807	834.304	1088.42	1012.15	429.174	89.947
Donor 2	0.2	102.739	370.214	204.017	1587.76	1315.65	1996.97	559.521	140.031	130.317
	1	123.329	730.801	571.757	1872.9	2386.96	2305	857.534	499.434	110.396
	5	103.586	969.555	1017.52	1661.03	2166.94	2263.91	938.381	364.211	110.824
Donor 3	0.2	0	0	0	337.944	167.994	444.526	0	0	0
	1	0	270.664	183.456	1212.31	1447.73	2245.58	544.65	52.508	0
	5	0	438.589	379.449	1498.06	1239.81	1270.49	447.928	178.588	0
Donor 4	0.2	0	0	0	0	1.372	98.904	78.832	0
	1	0	0	1.372	110.985	182.21	113.002	137.279	0
	5	0	23.783	19.758	185.295	261.333	286.763	118.048	0

## Sheet: Figure 2b
Figure 2b	anti-TLR8 Western Blot
Contrast and brightness of the original images was adjusted, no further image manipulation was performed
7 = U373-TR8
8 = U373-TLR8
Naive 1 = Naive CD4+ T cells donor 1
Naive 2 = Naive CD4+ T cells donor 2
Act1 = Activated CD4+ T cells donor 1
Act2 = Activated CD4+ T cells donor 2
Used in article:
Cleaved TLR8
Cox4

## Sheet: Figure 2c
Figure 2c	IL-6 ELISA (pg/ml)
Inhibitor CPT-9a
	no TRL-L						no TRL-L						CL75						pU/pLA						FSL-1
	D1	D2	D3	D4	D5	D6	D1	D2	D3	CL264	D5	D6	D1	D2	D3	D4	D5	D6	D1	D2	D3	D4	D5	D6	D1	D2	D3	D4	D5	D6
0	28.536	139.166	526.27	7.634	272.325	299.89	418.926	1790.88	3060.6	996.592	961.61	2746.07	1561.36	3610.81	4349.46	2119.22	3224.88	3261.71	940.992	2140.19	4032.33	989.332	638.02	985.785	na	na	4208.01	797.082	2240.49	2593.42
DMSO	40.072	156.516	907.212	101.456	196.05	181.525	376.552	1621.79	3232.41	1137.42	1154.86	3079.39	1818.01	2848.58	3796.55	1880.08	3695.51	3621.34	869.036	2120.3	4038.03	1056.26	670.514	985.785	na	na	5480.56	972.902	2368.32	2247.95
1µM	0	16.408	610.402	44.604	341.35	136.655	545.316	1349.38	2681.06	761.74	586.23	1517.25	1231.08	2546.16	3662.4	1561.38	1740.64	2245.68	257.6	368.462	1900.83	213.646	28.528	224.03	na	na	4043.75	993.474	1973.7	1890.31
5µM	0	22.896	902.108	77.526	260.77	222.23	342.66	743.102	2957.24	893.986	598.91	1618.74	981.142	1679.87	2568.94	1224.03	950.535	1644.71	167.664	336.876	1098.28	143.532	78.778	238.28	na	na	4989.86	1113.21	2171.4	1869.72
Inhibitor CPT-9b
	no TRL-L						no TRL-L						CL75						pU/pLA						FSL-1
	D1	D2	D3	D4	D5	D6	D1	D2	D3	CL264	D5	D6	D1	D2	D3	D4	D5	D6	D1	D2	D3	D4	D5	D6	D1	D2	D3	D4	D5	D6
0	28.536	139.166	526.27	7.634	272.325	299.89	418.926	1790.88	3060.6	996.592	961.61	2746.07	1561.36	3610.81	4349.46	2119.22	3224.88	3261.71	940.992	2140.19	4032.33	989.332	638.02	985.785	na	na	4208.01	797.082	2240.49	2593.42
DMSO	40.072	156.516	907.212	101.456	196.05	181.525	376.552	1621.79	3232.41	1137.42	1154.86	3079.39	1818.01	2848.58	3796.55	1880.08	3695.51	3621.34	869.036	2120.3	4038.03	1056.26	670.514	985.785	na	na	5480.56	972.902	2368.32	2247.95
1µM	0	27.786	664.006	39.182	316.03	440.505	268.228	867.052	3425.22	991.402	822.525	1907.33	579.958	1255.34	3356.41	1842.03	1296.58	2135.4	191.19	231.444	2695.02	304.446	102.312	506.46	na	na	5437.91	1093.94	1990.05	2146.15
5µM	0	1.35	726.996	65.336	344.04	216.305	253.66	493.322	2709.07	736.586	554.22	1564.88	639.294	840.25	1417.35	718.508	502.6	1245.35	125.184	279.484	826.79	149.514	0	254.745	na	na	3775.51	836.306	1982.77	1897.85
Inhibitor control CPT-6
	no TRL-L						no TRL-L						CL75						pU/pLA						FSL-1
	D1	D2	D3	D4	D5	D6	D1	D2	D3	CL264	D5	D6	D1	D2	D3	D4	D5	D6	D1	D2	D3	D4	D5	D6	D1	D2	D3	D4	D5	D6
0	28.536	139.166	526.27	7.634	272.325	299.89	418.926	1790.88	3060.6	996.592	961.61	2746.07	1561.36	3610.81	4349.46	2119.22	3224.88	3261.71	940.992	2140.19	4032.33	989.332	638.02	985.785	na	na	4208.01	797.082	2240.49	2593.42
DMSO	40.072	156.516	907.212	101.456	196.05	181.525	376.552	1621.79	3232.41	1137.42	1154.86	3079.39	1818.01	2848.58	3796.55	1880.08	3695.51	3621.34	869.036	2120.3	4038.03	1056.26	670.514	985.785	na	na	5480.56	972.902	2368.32	2247.95
1µM	42.526	137.938	635.346	14.682	239.155	251.875	478.508	1924.9	3020.35	1040	972.77	2307.89	1823.46	2684.45	4299.57	2209.77	2970.84	3201.75	1045.73	2279.56	4154.29	961.736	566.528	726.44	na	na	3759.83	853.674	2301.3	1953.49
5µM	24.432	91.348	694.516	28.164	243.585	258.59	368.696	1708.6	3411.32	1047.56	911.885	2161.3	1864.86	3152.4	5159.64	2191.3	2595.13	3283.22	1021.1	2345.29	4274.9	947.672	722.906	750.855	na	na	3796.55	945.676	1880.12	1934.11

## Sheet: Figure 3a
Figure 3a	Cytokine Multiplex analysis
IFNg, 24h	DMSO					CPT-6					CPT-9a					CPT 9b
	D1	D2	D3	D4	D5	D1	D2	D3	D4	D5	D1	D2	D3	D4	D5	D1	D2	D3	D4	D5
no ligand	238.41	10669.1	6383.83	4611.72	6053.83	119.93	9791.84	7170.05	1913.42	4374.09	85.65	11097.9	8795.04	3140.23	4226.78	48.22	7182.77	5664.21	3939.34	5358.36
CL264	281.8	11305.5	7797.21	4337.71	7029.92	298.92	11512	9773.35	3520.92	6624.56	368.52	10930.4	7365.95	3186.62	5613.81	308.24	7665.82	6683.74	3116	4936.88
CL75	1133.52	15765.6	11722.3	8592.07	11755.4	1466.12	14186	15418.9	7752.68	11755.4	546.9	9129.85	7662.47	2917.43	5436.87	374.94	6221.7	3828.56	2771.23	5013.02
pU/pLA	1407.03	17234.1	14120.7	4012.38	5707.14	2225.12	17659.3	15826	3279.93	4775.83	491.07	13860.1	7865.28	864	1868.3	419.75	10353	7665.82	1506.1	1644.15
FSL-1	n.a.	12544.9	11419	8287.56	9269.01		13103	13040.4	6333.53	8494.19		13348.5	11485.7	8943.34	7100.58		12086.2	11077.1	6878.01	7681.82
IL-17, 24h	DMSO					CPT-6					CPT-9a					CPT 9b
	D1	D2	D3	D4	D5	D1	D2	D3	D4	D5	D1	D2	D3	D4	D5	D1	D2	D3	D4	D5
no ligand	39.23	42.54	296.57	202.68	388.94	24.54	48.83	357.94	127.72	324.78	21.12	47.79	469.37	156.16	297.69	25.44	26.34	284.57	267.33	410.49
CL264	22.72	51.94	436.69	252.16	311.06	19.95	60.13	630.27	195.73	241.65	26.11	70.21	347.45	195.24	263.08	21.35	41.49	301.7	163.9	223.77
CL75	89.88	75.19	453.06	350.14	407.86	94.76	86.02	494.94	308.3	407.86	37.13	27.44	317.45	204.66	353.74	37.55	22.98	138.33	187.74	225.23
pU/pLA	46.62	79.14	399.6	281.41	113.63	63.57	92.84	513.11	273.91	101.47	23.63	37.23	241.24	105.37	55.83	22.27	15.5	266.03	153.57	28.39
FSL-1	n.a.	84.06	569.23	308.3	437.06		153.11	729.59	259.76	403.91		142.04	562.05	430.99	350.14		64.18	522.38	273.45	368.96
IL-1b, 24h	DMSO					CPT-6					CPT-9a					CPT 9b
	D1	D2	D3	D4	D5	D1	D2	D3	D4	D5	D1	D2	D3	D4	D5	D1	D2	D3	D4	D5
no ligand	6.11	1.1	6.54	0.39	1.79	3.33	0.55	7.58	1.91	1.41	5.71	1.1	4.08	0.39	3.33	1.79	1.1	12.56	0.39	0.66
CL264	16.89	1.1	19.19	0.39	1.03	16.04	2.29	15.51	0.39	1.79	4.12	0.42	4.55	0.39	1.79	8.14	0.42	4.08	0.39	1.03
CL75	724.47	234.46	694.54	110.93	40.14	646.83	249.57	694.54	0.39	32.09	6.52	0.55	5.53	0.39	0.29	2.56	0.42	3.62	0.39	0.29
pU/pLA	443.31	491.85	71.28	61.78	21.6	518.17	473.35	61.82	77.25	30.32	3.33	0.75	1.48	0.39	0.29	4.12	3.16	0.55	0.39	0.51
FSL-1	9.78	1.1	3.62	n.a.	1.79	11.43	0.42	7.58	112.91	1.79	8.96	3.62	2.72	0.39	2.17	11.02	0.42	3.62	0.39	1.79

## Sheet: Figure 3b
Figure 3b	Flow-cytometry activation marker expression
CD25
	TCR activation alone			TCR + CL264			TCR + R848			TCR + CL75			TCR + pU/pLA			CpG
Time (h)	D1	D2	D3	D1	D2	D3	D1	D2	D3	D1	D2	D3	D1	D2	D3	D1	D2	D3
6	3.9	3.78	2.87	4.06	3.57	3.21	4.08	3.93	2.67	3.61	3.45	3.1	2.82	2.99	2.55	3.88	3.45	3.24
24	16.5	10.3	6.26	15.2	10.6	6.14	15.5	11.5	5.32	12.1	11.6	6.02	48.3	25.7	7.66	5.93	3.66	3.39
48	30.3	22.6	10.2	30.4	24	10.3	28	22.5	8.2	23.6	19.7	8.93	56	41.3	16.9	9.98	6.82	5.6
72	36.9	27.8	11.6	38.5	30.3	10.9	32.3	27.9	8.68	30	26.2	10.1	58.4	52.7	19.5	7.64	6.38	5.18
CD69
	TCR activation alone			TCR + CL264			TCR + R848			TCR + CL75			TCR + pU/pLA			CpG
Time (h)	D1	D2	D3	D1	D2	D3	D1	D2	D3	D1	D2	D3	D1	D2	D3	D1	D2	D3
6	1.44	2.87	0.3	1.88	2.25	0.42	1.83	2.67	0.39	2.32	4.28	0.42	50.8	20.8	0.67	0.77	0.61	0.35
24	39.4	23.2	8.55	42.1	22.5	7.81	42.9	22.6	8.96	43.6	23.2	12	86.8	64.7	17.8	13.7	2.62	1.71
48	58.4	39.8	18.4	58.1	41.1	17.1	57.7	34.7	18.4	55.7	30.7	19.1	81.9	66.6	35.6	15.1	5.83	6.15
72	74.1	54.7	23.4	76	56.9	25.4	67.6	50.4	21.3	68.6	45.7	24.7	79.7	69.3	38	9.58	5.69	6.8
HLA-DR
	TCR activation alone			TCR + CL264			TCR + R848			TCR + CL75			TCR + pU/pLA			CpG
Time (h)	D1	D2	D3	D1	D2	D3	D1	D2	D3	D1	D2	D3	D1	D2	D3	D1	D2	D3
6	4.58	0.7	0.32	4.5	0.71	0.4	4.73	0.82	0.3	4.34	0.63	0.3	4.26	0.69	0.31	4.3	0.59	0.29
24	4.14	0.44	0.18	4.16	0.39	0.39	4.13	0.5	0.19	3.92	0.43	0.2	5.39	0.54	0.25	2.66	0.23	0.16
48	5.77	1.59	0.69	5.55	1.55	0.78	5.4	1.81	0.64	4.09	1.39	0.5	8.05	3.47	1.08	3.23	0.69	0.35
72	8.45	3.49	0.074	9.17	3.17	0.054	7.24	3.38	0.047	5.91	2.35	0.027	10.9	5.83	0.048	3.23	1.04	0.027
CD40L
	TCR activation alone			TCR + CL264			TCR + R848			TCR + CL75			TCR + pU/pLA			CpG
Time (h)	D1	D2	D3	D1	D2	D3	D1	D2	D3	D1	D2	D3	D1	D2	D3	D1	D2	D3
6	0.11	0.42	0.18	0.16	0.34	0.23	0.1	0.24	0.23	0.097	0.39	0.25	13	8.16	6.52	0.14	0.16	0.24
24	6.18	5.91	2.14	6.07	5.63	1.91	7.26	5.79	1.85	5.97	6.08	2.06	20.9	15	7.78	7.89	0.67	0.53
48	8.09	10.2	3.91	8.76	10.7	3.75	8.22	11.8	2.65	7.89	10.3	3.28	13.8	24.5	10.8	1.32	1.67	1.29
72	10	13.7	5.05	12.5	14.8	4.44	10.9	18.3	3.25	10.1	16.6	3.59	18.3	33.8	9.23	0.93	1.98	1.15
CD80
	TCR activation alone			TCR + CL264			TCR + R848			TCR + CL75			TCR + pU/pLA			CpG
Time (h)	D1	D2	D3	D1	D2	D3	D1	D2	D3	D1	D2	D3	D1	D2	D3	D1	D2	D3
6	0.17	0.15	0.14	0.12	0.23	0.13	0.22	0.25	0.064	0.22	0.19	0.12	2.47	1.65	0.83	0.62	0.89	0.13
24	1.75	0.8	0.37	2.47	1.08	0.36	1.92	1.23	0.4	2.32	1.4	0.41	8.18	4.21	1.87	0.57	0.73	0.091
48	3.22	2.5	0.89	3.55	2.59	0.88	3.8	2.6	0.93	5.32	2.66	0.99	8.53	6.55	4.36	0.77	0.51	0.2
72	4.12	2.73	0.83	5.67	2.58	0.95	4.29	3.36	0.95	5.27	3.54	0.92	6.36	5.62	1.87	0.88	0.64	0.27
PD-1
	TCR activation alone			TCR + CL264			TCR + R848			TCR + CL75			TCR + pU/pLA			CpG
Time (h)	D1	D2	D3	D1	D2	D3	D1	D2	D3	D1	D2	D3	D1	D2	D3	D1	D2	D3
6	5.62	5.32	4.23	5.64	4.72	4.7	5.6	5.24	4.06	5.2	5.14	4.49	7.83	5.94	4.01	4.99	4.45	4.64
24	9.65	6.91	4.63	10.5	7.59	4.4	11.4	7.24	4.53	11.5	7.47	4.51	19.5	12.3	5.57	3.71	2.49	2.13
48	15.8	14.7	6.69	15.6	15.2	6.93	17.5	14.2	6.13	15.9	12.8	6.02	27.5	25.1	11.3	5.45	4.41	3.3
72	25.3	21.4	8.06	28.6	22.7	8.09	22.7	20.3	6.95	22.4	18.3	7.7	35.5	36.6	12.9	4.58	4.81	2.99

## Sheet: Figure 4b
Figure 4b	Phosphoflow-cytometry
Data from all Donors three donors was quantified as fold change in MFI compared to 0 min
pCD3z
	aCD3/aCD28			CL75			aCD3/aCD28 + CL75			CL264			aCD3/aCD28 + CL264
Time (min)	D1	D2	D3	D1	D2	D3	D1	D2	D3	D1	D2	D3	D1	D2	D3
0	1	1	1	1	1	1	1	1	1	1	1	1	1	1	1
1	1.54	1.6	1.43	0.96	0.98	1.02	1.86	2.05	1.7	1.02	0.96	0.98	2.43	2.48	1.98
5	1.11	1.17	1.12	0.97	0.98	1	1.09	1.24	1.11	1	0.95	0.95	1.27	1.39	1.19
15	1.07	1.09	1.03	0.92	0.93	0.96	0.99	1.05	1.01	0.96	0.91	0.9	1.19	1.16	1.12
30	0.89	0.95	0.87	0.76	0.78	0.79	0.83	0.91	0.84	0.78	0.76	0.7	0.91	0.91	0.68
pZap70
	aCD3/aCD28			CL75			aCD3/aCD28 + CL75			CL264			aCD3/aCD28 + CL264
Time (min)	D1	D2	D3	D1	D2	D3	D1	D2	D3	D1	D2	D3	D1	D2	D3
0	1	1	1	1	1	1	1	1	1	1	1	1	1	1	1
1	1.34	1.22	1.24	0.96	1	1.04	1.54	1.31	1.38	1.03	0.96	1	1.79	1.52	1.57
5	1.02	1.07	1.08	0.96	1	1.01	1	1.12	1.01	1.01	0.96	0.96	1.05	1.13	1.08
15	0.99	1.02	0.98	0.93	0.91	0.94	0.89	0.95	0.93	0.96	0.89	0.88	0.97	0.98	1.02
30	0.79	0.87	0.82	0.75	0.77	0.78	0.75	0.85	0.81	0.78	0.72	0.7	0.77	0.76	0.64
pSLP76
	aCD3/aCD28			CL75			aCD3/aCD28 + CL75			CL264			aCD3/aCD28 + CL264
Time (min)	D1	D2	D3	D1	D2	D3	D1	D2	D3	D1	D2	D3	D1	D2	D3
0	1	1	1	1	1	1	1	1	1	1	1	1	1	1	1
1	1.95	2.06	1.84	0.95	0.98	1.01	2.87	3.53	2.55	0.99	0.95	0.98	3.87	4.62	3.25
5	0.96	1.08	1.05	0.93	0.97	0.97	0.94	1.15	1.03	0.98	0.93	0.94	1.07	1.27	1.15
15	0.87	0.94	0.89	0.87	0.85	0.9	0.76	0.89	0.87	0.91	0.84	0.85	0.91	0.99	0.94
30	0.7	0.8	0.72	0.7	0.71	0.71	0.64	0.76	0.71	0.71	0.67	0.65	0.67	0.72	0.57
pS6
	aCD3/aCD28			CL75			aCD3/aCD28 + CL75			CL264			aCD3/aCD28 + CL264
Time (min)	D1	D2	D3	D1	D2	D3	D1	D2	D3	D1	D2	D3	D1	D2	D3
0	1	1	1	1	1	1	1	1	1	1	1	1	1	1	1
1	1.34	1.26	1.36	0.96	0.99	0.98	1.28	1.15	1.24	0.97	0.94	1	1.5	1.21	1.29
5	6.38	3.7	3.7	0.93	0.98	0.95	20.02	7.35	10.34	0.95	0.94	0.95	21.3	7.04	10.11
15	2.69	2.76	2.4	0.82	0.88	0.9	32.3	10.73	7.69	0.83	0.9	0.85	31.91	9.34	7.11
30	2.13	2.57	2.39	0.67	0.77	0.75	2.36	3.37	2.39	0.68	0.73	0.71	2.85	3.28	2.31
pAkt
	aCD3/aCD28			CL75			aCD3/aCD28 + CL75			CL264			aCD3/aCD28 + CL264
Time (min)	D1	D2	D3	D1	D2	D3	D1	D2	D3	D1	D2	D3	D1	D2	D3
0	1	1	1	1	1	1	1	1	1	1	1	1	1	1	1
1	1.66	1.2	1.28	0.99	1.02	1.04	1.81	1.12	1.3	1.04	1.02	1	1.92	1.17	1.37
5	2.02	1.63	1.54	1.06	1.07	1.05	4.4	1.96	1.75	1.1	1.03	1.02	5.26	2.03	1.82
15	1.55	1.42	1.3	1.22	1.14	1.17	1.77	1.57	1.31	1.25	1.14	1.14	2.02	1.64	1.4
30	1.28	1.32	1.16	1.17	1.15	1.11	1.27	1.31	1.15	1.22	1.13	1.05	1.35	1.33	1.02
pSTAT3
	aCD3/aCD28			CL75			aCD3/aCD28 + CL75			CL264			aCD3/aCD28 + CL264
Time (min)	D1	D2	D3	D1	D2	D3	D1	D2	D3	D1	D2	D3	D1	D2	D3
0	1	1	1	1	1	1	1	1	1	1	1	1	1	1	1
1	1.24	1.09	1.11	1.15	1.05	1.09	1.13	1	1.04	1.25	1.03	1.05	1.27	0.99	0.98
5	1.41	1.25	1.21	1.38	1.12	1.11	1.3	1.16	1.09	1.46	1.08	1.1	1.42	1.18	1.1
15	1.46	1.36	1.22	1.71	1.26	1.19	1.47	1.23	1.14	1.82	1.27	1.19	1.52	1.33	1.19
30	1.39	1.23	1.14	1.7	1.21	1.1	1.35	1.17	1.03	1.7	1.23	1.1	1.36	1.21	0.91
pNFkB (S536)
	aCD3/aCD28			CL75			aCD3/aCD28 + CL75			CL264			aCD3/aCD28 + CL264
Time (min)	D1	D2	D3	D1	D2	D3	D1	D2	D3	D1	D2	D3	D1	D2	D3
0	1	1	1	1	1	1	1	1	1	1	1	1	1	1	1
1	0.97	0.87	1.01	0.92	0.95	1	0.9	0.84	0.95	0.92	0.89	0.98	0.82	0.81	0.89
5	1.4	0.85	1.37	0.88	0.85	0.95	2.33	0.93	1.59	0.88	0.78	0.93	2.43	0.8	1.6
15	1.04	0.77	0.94	0.78	0.67	0.82	1.4	0.98	1.01	0.81	0.68	0.81	1.48	0.92	1
30	0.78	0.77	0.84	0.65	0.59	0.72	0.81	0.77	0.83	0.64	0.55	0.73	0.78	0.71	0.82
pNFkB (S529)
	aCD3/aCD28			CL75			aCD3/aCD28 + CL75			CL264			aCD3/aCD28 + CL264
Time (min)	D1	D2	D3	D1	D2	D3	D1	D2	D3	D1	D2	D3	D1	D2	D3
0	1	1	1	1	1	1	1	1	1	1	1	1	1	1	1
1	1.02	1.09	1.07	0.95	1.06	1.03	0.96	1.02	1.02	0.97	1.05	0.99	0.98	1.06	0.99
5	1.2	1.16	1.22	0.93	1.08	1.02	1.3	1.17	1.23	0.95	1.04	0.99	1.32	1.14	1.21
15	1.33	1.29	1.18	0.87	1	0.98	1.6	1.45	1.2	0.86	1	0.92	1.63	1.41	1.16
30	1.09	1.21	1.05	0.83	1.03	0.98	1.1	1.27	1.05	0.82	1	0.96	1.11	1.24	1.01
pIkB
	aCD3/aCD28			CL75			aCD3/aCD28 + CL75			CL264			aCD3/aCD28 + CL264
Time (min)	D1	D2	D3	D1	D2	D3	D1	D2	D3	D1	D2	D3	D1	D2	D3
0	1	1	1	1	1	1	1	1	1	1	1	1	1	1	1
1	1.09	1.02	1.05	0.97	1	1.03	1.04	0.94	1.01	0.99	0.97	1	1.09	0.96	0.98
5	1.21	1.07	1.15	0.96	1.01	1	1.24	1.06	1.09	0.98	0.95	0.96	1.33	1.01	1.12
15	1.11	1.1	1.06	0.95	0.95	0.97	1.04	1.04	1.02	0.96	0.91	0.92	1.15	1.07	1.06
30	0.93	0.97	0.91	0.79	0.82	0.81	0.9	0.96	0.9	0.81	0.77	0.76	0.91	0.88	0.74
p-p38
	aCD3/aCD28			CL75			aCD3/aCD28 + CL75			CL264			aCD3/aCD28 + CL264
Time (min)	D1	D2	D3	D1	D2	D3	D1	D2	D3	D1	D2	D3	D1	D2	D3
0	1	1	1	1	1	1	1	1	1	1	1	1	1	1	1
1	1.18	0.88	1.04	0.92	0.86	0.97	1.55	0.83	1.17	0.91	0.79	1	1.13	0.8	1.04
5	1.43	1.15	1.37	0.87	0.74	0.94	3.93	2.57	2.77	0.88	0.68	0.95	2.97	1.69	1.76
15	0.8	0.66	0.77	0.67	0.63	0.8	1.08	0.93	0.95	0.69	0.54	0.68	0.86	0.68	0.72
30	0.67	0.52	0.66	0.6	0.53	0.64	0.72	0.59	0.84	0.58	0.42	0.58	0.65	0.43	0.71
pErk1/2
	aCD3/aCD28			CL75			aCD3/aCD28 + CL75			CL264			aCD3/aCD28 + CL264
Time (min)	D1	D2	D3	D1	D2	D3	D1	D2	D3	D1	D2	D3	D1	D2	D3
0	1	1	1	1	1	1	1	1	1	1	1	1	1	1	1
1	1.38	1.2	1.11	0.94	0.99	0.95	1.52	1.06	1.01	0.98	0.93	1.15	1.51	1.14	1.15
5	1.4	1.67	1.3	0.9	0.97	0.95	1.98	2.75	0.95	0.96	0.92	1.57	2.3	2.39	1.41
15	0.87	1	0.94	0.79	0.83	0.82	0.82	0.97	0.8	0.84	0.82	0.89	0.91	0.95	0.89
30	0.71	0.85	0.79	0.68	0.74	0.7	0.68	0.83	0.7	0.71	0.68	0.77	0.73	0.73	0.68

## Sheet: Figure 5c
Figure 5 a, b, c	Flow cytometry of CD4+ T cells
Figure 5c:
Flow-cytometry CD4+ effector cytokines over time
IFNg
	unstimulated								aCD3/aCD28								aCD3/aCD28 + CL264								aCD3/aCD28 + R848								aCD3/aCD28 + CL75								aCD3/aCD28 + pU/pLA								aCD3/aCD28 + CpG
Time (h)	D1	D2	D3	D4	D5	D6	D7	D8	D1	D2	D3	D4	D5	D6	D7	D8	D1	D2	D3	D4	D5	D6	D7	D8	D1	D2	D3	D4	D5	D6	D7	D8	D1	D2	D3	D4	D5	D6	D7	D8	D1	D2	D3	D4	D5	D6	D7	D8	D1
24	0.055	0.015	0.02	0.017	0.011	0.00548	0.00643	0.011	0.099	0.18	1.31	1.93	0.76	6.82	10.5	2.21	0.097	0.18	1.81	2.41	1.2	6.09	9.46	4.6	0.34	0.35	3.01	4.64	0.98	6.48	12.2	5.01	0.34	0.37	3.51	3.42	0.76	6.34	12.3	5.08	0.34	0.11	1.61	4.69	1.19	6.25	14.5	5.22	0.11
48	0.01	0.00443	0.019	0.012	0.016	0.00978	0.012	0.016	0.5	0.15	4.98	5.39	13.3	8.98	9.67	10.1	0.32	0.87	7.84	5.84	12.1	10	8.1	9.02	4.75	1.25	13	12.5	11.3	18.5	17.9	19.3	4.92	0.91	14.2	9.9	14.1	22.2	20.2	19.8	3.26	0.091	3.4	18.4	15.8	13.4	14.4	21.6	0.44
144	0.013	0.00673	0.014	0.00972	0.00694	0.033	0.014	0.023	0.063	0.078	0.19	0.6	0.51	1.26	1.94	0.78	0.065	0.089	0.26	0.84	0.66	1.02	2.18	1.06	0.037	0.11	0.43	0.72	0.4	1.82	2.46	1.45	0.094	0.24	1.48	1.21	0.57	2.33	3.18	1.1	0.15	0.015	0.16	0.79	0.75	2.4	3.02	1.04	0.04
IL-17
	unstimulated								aCD3/aCD28								aCD3/aCD28 + CL264								aCD3/aCD28 + R848								aCD3/aCD28 + CL75								aCD3/aCD28 + pU/pLA								aCD3/aCD28 + CpG
Time (h)	D1	D2	D3	D4	D5	D6	D7	D8	D1	D2	D3	D4	D5	D6	D7	D8	D1	D2	D3	D4	D5	D6	D7	D8	D1	D2	D3	D4	D5	D6	D7	D8	D1	D2	D3	D4	D5	D6	D7	D8	D1	D2	D3	D4	D5	D6	D7	D8	D1
24	0.3	0.015	0.02	0.03	0.18	0.00959	0.2	0.0014	0.3	0.06	0.046	0.87	0.14	0.082	0.49	0.12	0.24	0.055	0.1	1.01	0.16	0.092	0.71	0.17	0.33	0.057	0.16	1.25	0.14	0.067	0.43	0.15	0.33	0.077	0.18	1.95	0.14	0.11	0.62	0.23	0.32	0.063	0.12	1.37	0.15	0.092	0.69	0.23	0.26
48	0.025	0.014	0.043	0.098	0.23	0.00761	0.00655	0.00199	0.24	0.025	0.29	3.18	0.68	0.15	0.91	0.61	0.16	0.062	0.73	2.52	0.74	0.17	0.92	0.58	0.82	0.19	1.32	2.85	0.74	0.26	1.04	0.83	0.97	0.23	1.32	3.83	0.64	0.28	1.5	1.04	0.63	0.028	0.29	4.15	0.48	0.23	0.79	0.67	0.15
144	0.035	0.015	0.033	0.063	0.32	0.018	0.023	0.02	0.072	0.016	0.036	0.55	0.11	0.018	0.11	0.083	0.11	0.019	0.057	0.34	0.045	0.017	0.15	0.047	0.08	0.029	0.066	0.39	0.066	0.032	0.17	0.11	0.069	0.12	0.19	1.3	0.13	0.034	0.24	0.12	0.066	0.015	0.019	0.4	0.024	0.029	0.12	0.055	0.045
IL-4
	unstimulated								aCD3/aCD28								aCD3/aCD28 + CL264								aCD3/aCD28 + R848								aCD3/aCD28 + CL75								aCD3/aCD28 + pU/pLA								aCD3/aCD28 + CpG
Time (h)	D1	D2	D3	D4	D5	D6	D7	D8	D1	D2	D3	D4	D5	D6	D7	D8	D1	D2	D3	D4	D5	D6	D7	D8	D1	D2	D3	D4	D5	D6	D7	D8	D1	D2	D3	D4	D5	D6	D7	D8	D1	D2	D3	D4	D5	D6	D7	D8	D1
24	0.016	0.024	0.029	0	0	0.00548	0.00515	0.00838	0.054	0.025	0.038	0.013	0	0.036	0.067	0.032	0.032	0.02	0.048	0.024	0.00364	0.033	0.066	0.032	0.031	0.02	0.036	0.055	0.00231	0.022	0.025	0.015	0.027	0.024	0.058	0.014	0.00135	0.015	0.065	0.038	0.025	0.046	0.17	0.03	0	0.016	0.066	0.017	0.021
48	0.00209	0.044	0.031	0.00468	0	0.00109	0.00218	0.00398	0.14	0.029	0.072	0.022	0.039	0.017	0.023	0.018	0.15	0.075	0.13	0.014	0.062	0.024	0.021	0.016	0.14	0.06	0.12	0.063	0.044	0.043	0.035	0.039	0.099	0.083	0.22	0.094	0.037	0.02	0.015	0.027	0.12	0.044	0.1	0.087	0.013	0.019	0.02	0.045	0.033
144	0.011	0.015	0.07	0	0	0.00117	0.00353	0.02	0.01	0.32	0.42	0	0	0.015	0.00194	0.017	0.01	0.41	0.41	0.00357	0.00302	0.00998	0.011	0.021	0.00809	0.31	0.31	0	0	0.022	0.012	0.027	0.00235	0.086	0.3	0.00358	0	0.00751	0.014	0.028	0.00236	0.44	0.43	0	0.00343	0.014	0.00778	0.022	0.00567
TNFa
	unstimulated								aCD3/aCD28								aCD3/aCD28 + CL264								aCD3/aCD28 + R848								aCD3/aCD28 + CL75								aCD3/aCD28 + pU/pLA								aCD3/aCD28 + CpG
Time (h)	D1	D2	D3	D4	D5	D6	D7	D8	D1	D2	D3	D4	D5	D6	D7	D8	D1	D2	D3	D4	D5	D6	D7	D8	D1	D2	D3	D4	D5	D6	D7	D8	D1	D2	D3	D4	D5	D6	D7	D8	D1	D2	D3	D4	D5	D6	D7	D8	D1
24	0.22	0.062	0.089	0.00674	0.054	0.00959	0.03	0.025	1.54	3.32	4.05	4.76	6.03	17.7	14.6	6.47	1.21	3.22	4.54	5.42	7.01	12.3	18.3	8.82	1.02	3.08	3.73	3.47	5.5	8.42	9.82	6.47	0.85	3.35	3.6	4.06	3.71	8.27	9.56	6.32	1.17	1.83	3.27	4.7	6.52	9.73	15.2	10.4	0.65
48	0.029	0.04	0.22	0.021	0.036	0.00978	0.00764	0.024	0.69	1.83	2.2	3.14	4.83	5.37	8.72	3.97	0.7	1.7	2.56	3.18	5.74	4.2	7.35	5.13	0.54	2.07	2.72	2.94	5.02	4.45	7.9	4.96	0.62	1.62	3.86	4.62	3.65	4	7.7	3.22	0.51	0.95	1.26	2.5	4.33	4.03	8.02	8.18	0.34
144	0.035	0.051	0.15	0.024	0.021	0.045	0.037	0.017	0.072	0.59	0.7	1.12	1.12	1.75	2.14	1.5	0.11	0.62	0.78	1.5	1.3	1.74	2.52	1.69	0.08	0.51	0.74	1.36	0.84	1.16	1.67	1.25	0.069	1.12	2.2	1.59	1.02	1.49	2.73	1.07	0.066	0.36	0.48	1.45	1.04	1.75	2.48	0.95	0.045
IL-2
	unstimulated								aCD3/aCD28								aCD3/aCD28 + CL264								aCD3/aCD28 + R848								aCD3/aCD28 + CL75								aCD3/aCD28 + pU/pLA								aCD3/aCD28 + CpG
Time (h)	D1	D2	D3	D4	D5	D6	D7	D8	D1	D2	D3	D4	D5	D6	D7	D8	D1	D2	D3	D4	D5	D6	D7	D8	D1	D2	D3	D4	D5	D6	D7	D8	D1	D2	D3	D4	D5	D6	D7	D8	D1	D2	D3	D4	D5	D6	D7	D8	D1
24	0.074	0.016	0.026	0.00337	0.00215	0.03	0.012	0.039	0.35	1.13	0.2	1.41	1.7	14.3	3.04	3.39	0.41	0.89	0.27	1.77	2.25	10.3	2.69	9.17	0.31	0.79	0.19	1.57	1.89	7.77	2.05	7.89	0.33	1.48	0.26	1.16	1.27	7.83	2.86	8.77	0.41	0.45	0.49	1.83	2.39	7.9	3.23	11.5	0.16
48	0.00628	0.018	0.12	0.042	0.0098	0.018	0.017	0.016	0.23	0.58	0.2	0.71	0.53	2.24	1.21	0.68	0.33	0.42	0.45	0.69	0.45	2.3	1.26	1.23	0.75	0.39	0.55	0.57	0.73	2.12	1.76	1.47	0.74	0.53	0.98	0.12	0.49	1.63	1.2	1.72	0.27	0.22	0.18	0.73	0.36	1.91	1.04	2.58	0.17
144	0.00419	0.015	0.014	0.019	0.00694	0.053	0.023	0.04	0.024	0.47	0.16	0.37	0.18	0.88	0.59	0.24	0.093	0.12	0.14	0.3	0.15	0.82	0.5	0.39	0.02	0.13	0.11	0.26	0.13	1.17	0.77	0.42	0.013	0.35	0.36	1.48	0.24	1.37	1.22	0.7	0.019	0.064	0.15	0.31	0.12	1.17	0.41	0.38	0.018
[truncated: 7 more columns]

## Sheet: Figure 5d
Figure 5d	Flow-cytometric analysis of CD4+ effector cytokines
IFNg
Inhibitor 9a	no TLR ligand										CL264										CL75										pU/pLA										FSL-1
	D1	D2	D3	D4	D5	D6	D7	D8	D9	D10	D1	D2	D3	D4	D5	D6	D7	D8	D9	D10	D1	D2	D3	D4	D5	D6	D7	D8	D9	D10	D1	D2	D3	D4	D5	D6	D7	D8	D9	D10	D1	D2	D3	D4	D5	D6	D7	D8	D9
no inhibitor	0.41	5.31	5.58	3.32	7.45	7.16	8.14	7.65	1.07	6.05	0.072	5.52	8.51	1.68	9.68	11	14.7	9.31	0.3	6.96	1.46	12.6	16	5.19	22.3	21.1	25.6	23	1.6	11.5	2.66	14.9	16	3.51	13.1	17.4	20.3	17.3	0.83	7.22	n.a.	7.69	13.1	6.27	8.95	13.9	11.1	11.6	2.51
DMSO	0.2	6.71	5.74	2.44	6.85	7.82	11.3	5.65	0.75	6.64	0.28	4.57	5.55	1.22	9.71	8.76	14.7	11	0.53	6.83	0.97	8.11	11.9	4.53	21.9	20.2	25.6	23.5	1.98	12.6	1.52	9.17	15.4	4.96	13.1	14.6	20.6	18.6	1.05	8.8	n.a.	9.05	18.1	9.13	8.79	12.5	14.8	11.1	2.37
1 µM	0.79	7.31	5.48	2.7	4.93	8.04	9.42	6.15	0.62	5.55	0.076	5.4	3.35	1.4	6.72	8.25	12.2	9.21	0.85	6.93	0.83	7.7	5.47	4.41	10	7.71	15.8	8.71	0.63	7.97	0.18	5.04	5.4	5.15	5.55	7.09	10.4	9.78	0.35	4.49	n.a.	7.07	23.9	7.2	8.55	8.88	14.8	12.6	1.91
5 µM	0.37	7.33	5.75	3.13	4.18	7.69	9.47	11.3	0.51	6.87	0.04	6.31	3.56	1.4	6.94	8.22	13.6	7.94	0.36	6.65	0.5	6.17	4.39	4.04	8.02	6.36	13.6	8.28	0.49	8.16	0.12	6.4	4.3	5.26	4.45	6.27	11	8.18	0.61	5.06	n.a.	9.57	25	6.49	5.96	8.57	15	9.96	1.49
Inhibitor 9b	no TLR ligand										CL264										CL75										pU/pLA										FSL-1
	D1	D2	D3	D4	D5	D6	D7	D8	D9	D10	D1	D2	D3	D4	D5	D6	D7	D8	D9	D10	D1	D2	D3	D4	D5	D6	D7	D8	D9	D10	D1	D2	D3	D4	D5	D6	D7	D8	D9	D10	D1	D2	D3	D4	D5	D6	D7	D8	D9
no inhibitor	0.41	5.31	5.58	3.32	7.45	7.16	8.14	7.65	1.07	6.05	0.072	5.52	8.51	1.68	9.68	11	14.7	9.31	0.3	6.96	1.46	12.6	16	5.19	22.3	21.1	25.6	23	1.6	11.5	2.66	14.9	16	3.51	13.1	17.4	20.3	17.3	0.83	7.22	n.a.	7.69	13.1	6.27	8.95	13.9	11.1	11.6	2.51
DMSO	0.2	6.71	5.74	2.44	6.85	7.82	11.3	5.65	0.75	6.64	0.28	4.57	5.55	1.22	9.71	8.76	14.7	11	0.53	6.83	0.97	8.11	11.9	4.53	21.9	20.2	25.6	23.5	1.98	12.6	1.52	9.17	15.4	4.96	13.1	14.6	20.6	18.6	1.05	8.8	n.a.	9.05	18.1	9.13	8.79	12.5	14.8	11.1	2.37
1 µM	0.59	5.76	7.17	2.18	5.05	7.64	10.8	9.52	0.37	5.44	0.18	5.83	4.83	1.02	9.68	10.3	13.5	8.07	0.28	7.51	0.41	2.36	5.88	1.52	10.9	6.65	12.7	5.16	0.35	11.7	0.19	8.59	9.85	2.34	6.68	7.38	12.4	8.21	0.51	6.56	n.a.	7	21.1	4.33	9.57	8.77	15.7	11	2.55
5 µM	0.37	6.36	6.59	2.86	3.2	8.38	9.85	5.5	0.63	4.49	0.099	5.12	3.09	0.97	9.28	7.46	11.3	4.84	0.34	7.59	0.29	4.22	3.09	0.9	7.96	6.46	10.6	5.59	0.24	7.89	0.27	4.14	4.23	1.62	6.51	7.14	8.28	6.91	0.34	6.51	n.a.	5.78	21.3	6.7	8.67	8.38	14.1	7.84	1.63
Inhibitor control 6	no TLR ligand										CL264										CL75										pU/pLA										FSL-1
	D1	D2	D3	D4	D5	D6	D7	D8	D9	D10	D1	D2	D3	D4	D5	D6	D7	D8	D9	D10	D1	D2	D3	D4	D5	D6	D7	D8	D9	D10	D1	D2	D3	D4	D5	D6	D7	D8	D9	D10	D1	D2	D3	D4	D5	D6	D7	D8	D9
no inhibitor	0.41	5.31	5.58	3.32	7.45	7.16	8.14	7.65	1.07	6.05	0.072	5.52	8.51	1.68	9.68	11	14.7	9.31	0.3	6.96	1.46	12.6	16	5.19	22.3	21.1	25.6	23	1.6	11.5	2.66	14.9	16	3.51	13.1	17.4	20.3	17.3	0.83	7.22	n.a.	7.69	13.1	6.27	8.95	13.9	11.1	11.6	2.51
DMSO	0.2	6.71	5.74	2.44	6.85	7.82	11.3	5.65	0.75	6.64	0.28	4.57	5.55	1.22	9.71	8.76	14.7	11	0.53	6.83	0.97	8.11	11.9	4.53	21.9	20.2	25.6	23.5	1.98	12.6	1.52	9.17	15.4	4.96	13.1	14.6	20.6	18.6	1.05	8.8	n.a.	9.05	18.1	9.13	8.79	12.5	14.8	11.1	2.37
1 µM	0.29	5.44	5.31	3.86	6.49	6.39	11.3	8.76	0.27	6.84	0.16	5.72	5.03	1.57	9.44	9.52	13.3	9.42	0.43	6.47	0.85	11.6	16.2	1.42	21	19.6	26.3	22.8	1.84	13.5	1.62	10.4	18.8	1.8	12.6	13.3	20.5	21.7	0.66	9.17	n.a.	7.62	22.5	8.57	7.78	10.9	15.7	9.73	2.92
5 µM	0.39	5.75	6.37	3.32	6.09	7.95	10.5	7.29	1.04	4.76	0.16	6.6	4.84	0.88	9.87	9.36	16.6	10	0.43	6.88	0.97	9.86	15.2	0.95	19.4	18.6	25.3	26.5	0.33	14.2	2.49	13.3	18.2	1.11	13.2	14.1	19.5	18.7	0.86	8.5	n.a.	7.9	25.9	7.52	7.3	10.3	15	7.22	1.34
IL-17
Inhibitor 9a	no TLR ligand										CL264										CL75										pU/pLA										FSL-1
	D1	D2	D3	D4	D5	D6	D7	D8	D9	D10	D1	D2	D3	D4	D5	D6	D7	D8	D9	D10	D1	D2	D3	D4	D5	D6	D7	D8	D9	D10	D1	D2	D3	D4	D5	D6	D7	D8	D9	D10	D1	D2	D3	D4	D5	D6	D7	D8	D9
no inhibitor	0.12	0.38	0.56	0.86	0.17	0.66	2.15	0.55	0.049	0.38	0.14	0.47	0.87	0.41	0.26	0.99	2.07	0.75	0.039	0.36	0.47	1.16	1.27	0.92	0.35	1.68	2.31	1.11	0.14	0.72	0.19	0.64	0.86	0.58	0.23	0.94	2.12	1.04	0.088	0.46	n.a.	0.36	0.25	0.52	0.21	1.16	2.14	0.74	0.093
DMSO	0.072	0.48	0.5	0.58	0.16	0.76	2.2	0.64	0.041	0.34	0.1	0.31	0.55	0.54	0.23	0.95	1.81	0.75	0.075	0.38	0.13	0.44	1.5	0.83	0.35	1.4	2.25	1.21	0.16	0.74	0.027	0.34	0.61	0.38	0.22	0.84	1.91	1.02	0.13	0.5	n.a.	0.26	0.7	0.63	0.19	0.91	2.35	1.02	0.085
1 µM	0.12	0.32	0.44	0.54	0.12	0.58	1.79	0.53	0.054	0.32	0.067	0.39	0.53	0.45	0.17	0.71	1.75	0.72	0.079	0.4	0.079	0.31	1.25	0.79	0.23	1.15	2.23	0.93	0.098	0.62	0.014	0.26	0.42	0.45	0.12	0.54	1.34	0.75	0.085	0.29	n.a.	0.26	0.62	0.48	0.2	0.62	2.05	0.87	0.05
5 µM	0.037	0.25	0.28	0.6	0.11	0.61	1.78	0.6	0.065	0.4	0.037	0.3	0.34	0.37	0.18	0.66	1.71	0.65	0.051	0.32	0.07	0.43	1.09	0.73	0.23	1.18	2.27	0.89	0.091	0.57	0.012	0.15	0.25	0.38	0.15	0.58	1.32	0.67	0.088	0.4	n.a.	0.26	0.46	0.34	0.13	0.8	2.09	0.95	0.087
Inhibitor 9b	no TLR ligand										CL264										CL75										pU/pLA										FSL-1
	D1	D2	D3	D4	D5	D6	D7	D8	D9	D10	D1	D2	D3	D4	D5	D6	D7	D8	D9	D10	D1	D2	D3	D4	D5	D6	D7	D8	D9	D10	D1	D2	D3	D4	D5	D6	D7	D8	D9	D10	D1	D2	D3	D4	D5	D6	D7	D8	D9
no inhibitor	0.12	0.38	0.56	0.86	0.17	0.66	2.15	0.55	0.049	0.38	0.14	0.47	0.87	0.41	0.26	0.99	2.07	0.75	0.039	0.36	0.47	1.16	1.27	0.92	0.35	1.68	2.31	1.11	0.14	0.72	0.19	0.64	0.86	0.58	0.23	0.94	2.12	1.04	0.088	0.46	n.a.	0.36	0.25	0.52	0.21	1.16	2.14	0.74	0.093
DMSO	0.079	0.26	0.68	0.58	0.16	0.76	2.2	0.64	0.041	0.34	0.034	0.35	0.71	0.54	0.23	0.95	1.81	0.75	0.075	0.38	0.068	0.22	1.79	0.83	0.35	1.4	2.25	1.21	0.16	0.74	0.021	0.58	0.68	0.38	0.22	0.84	1.91	1.02	0.13	0.5	n.a.	0.27	0.71	0.63	0.19	0.91	2.35	1.02	0.085
1 µM	0.059	0.37	0.52	0.61	0.12	0.65	1.84	0.61	0.062	0.27	0.05	0.29	0.48	0.46	0.18	0.77	1.87	0.79	0.085	0.31	0.086	0.38	1.17	0.74	0.26	1.48	2.26	0.9	0.096	0.65	0.014	0.29	0.36	0.16	0.12	0.58	1.43	0.64	0.094	0.4	n.a.	0.26	0.68	0.27	0.17	0.72	2.21	0.81	0.067
5 µM	0.04	0.2	0.28	0.5	0.15	0.67	1.99	0.5	0.087	0.28	0.024	0.22	0.35	0.43	0.18	0.64	1.81	0.59	0.09	0.37	0.013	0.43	0.62	0.5	0.22	1.11	1.93	0.79	0.044	0.66	0.04	0.13	0.3	0.098	0.16	0.65	1.38	0.63	0.055	0.31	n.a.	0.16	0.43	0.28	0.2	0.74	2.21	0.65	0.066
Inhibitor control 6	no TLR ligand										CL264										CL75										pU/pLA										FSL-1
	D1	D2	D3	D4	D5	D6	D7	D8	D9	D10	D1	D2	D3	D4	D5	D6	D7	D8	D9	D10	D1	D2	D3	D4	D5	D6	D7	D8	D9	D10	D1	D2	D3	D4	D5	D6	D7	D8	D9	D10	D1	D2	D3	D4	D5	D6	D7	D8	D9
no inhibitor	0.12	0.38	0.56	0.86	0.17	0.66	2.15	0.55	0.049	0.38	0.14	0.47	0.87	0.41	0.26	0.99	2.07	0.75	0.039	0.36	0.47	1.16	1.27	0.92	0.35	1.68	2.31	1.11	0.14	0.72	0.19	0.64	0.86	0.58	0.23	0.94	2.12	1.04	0.088	0.46	n.a.	0.36	0.25	0.52	0.21	1.16	2.14	0.74	0.093
DMSO	0.072	0.48	0.5	0.58	0.16	0.76	2.2	0.64	0.041	0.34	0.1	0.31	0.55	0.54	0.23	0.95	1.81	0.75	0.075	0.38	0.13	0.44	1.5	0.83	0.35	1.4	2.25	1.21	0.16	0.74	0.027	0.34	0.61	0.38	0.22	0.84	1.91	1.02	0.13	0.5	n.a.	0.26	0.7	0.63	0.19	0.91	2.35	1.02	0.085
1 µM	0.095	0.32	0.44	0.55	0.16	0.61	2.22	0.62	0.046	0.33	0.066	0.44	0.5	0.58	0.22	0.96	1.71	0.8	0.072	0.33	0.23	0.93	1.41	0.65	0.31	1.49	2.27	1.33	0.14	0.82	0.077	0.39	1.02	0.16	0.21	0.79	1.79	0.93	0.074	0.51	n.a.	0.28	0.58	0.57	0.18	0.88	2.27	0.96	0.079
5 µM	0.095	0.35	0.47	0.56	0.19	0.7	1.99	0.61	0.09	0.25	0.036	0.37	0.57	0.32	0.18	0.88	2.09	0.8	0.11	0.49	0.18	0.79	1.32	0.4	0.28	1.36	2.12	1.1	0.18	1.06	0.095	0.5	0.99	0.067	0.2	0.67	1.75	0.96	0.12	0.6	n.a.	0.29	0.55	0.41	0.15	0.88	2.24	0.88	0.11
TNF-a
Inhibitor 9a	no TLR ligand										CL264										CL75										pU/pLA										FSL-1
	D1	D2	D3	D4	D5	D6	D7	D8	D9	D10	D1	D2	D3	D4	D5	D6	D7	D8	D9	D10	D1	D2	D3	D4	D5	D6	D7	D8	D9	D10	D1	D2	D3	D4	D5	D6	D7	D8	D9	D10	D1	D2	D3	D4	D5	D6	D7	D8	D9
no inhibitor	0.65	2.72	2.72	1.28	4.71	6.09	6.27	5.09	1.15	1.82	0.51	3.28	3.28	0.65	2.47	8.17	5.08	4.5	0.75	1.18	0.97	3.19	3.19	0.88	2.14	7.04	3.88	3.32	0.67	1.39	0.59	2.67	2.67	1.7	2.41	8.22	5.39	6.68	0.73	1.65	n.a.	2.22	2.22	1.75	3.17	8.5	4.51	5.14	0.78
DMSO	0.54	2.45	2.45	1.22	2.78	5.89	6.08	4.29	1.2	1.92	0.28	2.62	2.62	0.63	2.56	7	5.35	4.48	0.92	1.33	0.72	2.66	2.66	0.71	2.23	7.23	4.07	3.17	0.74	1.65	0.27	2.7	2.7	1.62	2.49	7.61	5.08	5.64	0.69	1.89	n.a.	2.5	2.5	2.45	3.24	8.17	5.21	4.99	0.87
1 µM	0.55	2.74	2.74	1.25	2.77	7.53	5.98	5.4	1.26	1.94	0.45	2.88	2.88	0.55	2.34	7.31	4.99	6.71	0.93	1.66	0.81	3.42	3.42	0.78	2.09	6.44	4.25	1.86	0.64	1.3	0.27	3.09	3.09	2.29	2.46	7.85	4.55	4.09	0.85	1.74	n.a.	3.43	3.43	1.46	3.33	8.25	5.72	6.08	0.85
5 µM	0.88	3.56	3.56	1.48	2.62	6.7	6.32	5.69	1.24	2.05	0.43	3.14	3.14	0.5	2.3	7.86	4.89	4.15	0.87	1.63	0.68	3.33	3.33	0.76	1.97	5.79	3.88	1.87	0.62	1.43	0.19	3.08	3.08	2.16	2.03	7.79	4.97	3.59	0.78	1.72	n.a.	3.76	3.76	1.76	3.07	8.59	6.41	5.56	0.99
Inhibitor 9b	no TLR ligand										CL264										CL75										pU/pLA										FSL-1
	D1	D2	D3	D4	D5	D6	D7	D8	D9	D10	D1	D2	D3	D4	D5	D6	D7	D8	D9	D10	D1	D2	D3	D4	D5	D6	D7	D8	D9	D10	D1	D2	D3	D4	D5	D6	D7	D8	D9	D10	D1	D2	D3	D4	D5	D6	D7	D8	D9
no inhibitor	0.65	2.72	2.72	1.28	4.71	6.09	6.27	5.09	1.15	1.82	0.51	3.28	3.28	0.65	2.47	8.17	5.08	4.5	0.75	1.18	0.97	3.19	3.19	0.88	2.14	7.04	3.88	3.32	0.67	1.39	0.59	2.67	2.67	1.7	2.41	8.22	5.39	6.68	0.73	1.65	n.a.	2.22	2.22	1.75	3.17	8.5	4.51	5.14	0.78
DMSO	0.54	2.45	2.45	1.22	2.78	5.89	6.08	4.29	1.2	1.92	0.28	2.62	2.62	0.63	2.56	7	5.35	4.48	0.92	1.33	0.72	2.66	2.66	0.71	2.23	7.23	4.07	3.17	0.74	1.65	0.27	2.7	2.7	1.62	2.49	7.61	5.08	5.64	0.69	1.89	n.a.	2.5	2.5	2.45	3.24	8.17	5.21	4.99	0.87
1 µM	0.62	2.83	2.83	1.33	2.42	6.61	6.03	5.86	1.37	1.85	0.42	2.61	2.61	0.55	2.54	7.59	5.27	4.18	0.82	1.72	0.8	3.17	3.17	0.64	2.11	6.55	3.69	1.79	0.79	1.66	0.23	2.94	2.94	1.87	2.39	6.93	5.39	3.93	0.98	1.87	n.a.	3.3	3.3	1.47	3.52	7.59	5.99	5.49	0.9
5 µM	0.71	2.92	2.92	1.12	2.23	6.62	6.22	3.43	1.47	1.95	0.28	2.52	2.52	0.55	2.51	5.4	4.96	2.81	0.97	1.64	0.68	3.02	3.02	0.52	1.71	5.21	3.55	1.46	0.73	1.54	0.24	2.57	2.57	1.56	2.43	6.49	5.53	2.95	0.78	1.91	n.a.	3.24	3.24	1.57	2.94	6.45	5.95	4.89	0.89
Inhibitor control 6	no TLR ligand										CL264										CL75										pU/pLA										FSL-1
	D1	D2	D3	D4	D5	D6	D7	D8	D9	D10	D1	D2	D3	D4	D5	D6	D7	D8	D9	D10	D1	D2	D3	D4	D5	D6	D7	D8	D9	D10	D1	D2	D3	D4	D5	D6	D7	D8	D9	D10	D1	D2	D3	D4	D5	D6	D7	D8	D9
no inhibitor	0.65	2.72	2.72	1.28	4.71	6.09	6.27	5.09	1.15	1.82	0.51	3.28	3.28	0.65	2.47	8.17	5.08	4.5	0.75	1.18	0.97	3.19	3.19	0.88	2.14	7.04	3.88	3.32	0.67	1.39	0.59	2.67	2.67	1.7	2.41	8.22	5.39	6.68	0.73	1.65	n.a.	2.22	2.22	1.75	3.17	8.5	4.51	5.14	0.78
DMSO	0.54	2.45	2.45	1.22	2.78	5.89	6.08	4.29	1.2	1.92	0.28	2.62	2.62	0.63	2.56	7	5.35	4.48	0.92	1.33	0.72	2.66	2.66	0.71	2.23	7.23	4.07	3.17	0.74	1.65	0.27	2.7	2.7	1.62	2.49	7.61	5.08	5.64	0.69	1.89	n.a.	2.5	2.5	2.45	3.24	8.17	5.21	4.99	0.87
1 µM	0.57	3.74	3.74	1.31	2.45	4.84	6.3	4.59	1.35	1.84	0.38	2.84	2.84	0.7	2.42	7.33	5.11	4.16	0.65	1.64	0.76	3.93	3.93	0.65	2.29	7.02	4.01	2.77	0.86	1.84	0.52	3.03	3.03	1.92	2.54	7.89	5.1	6.7	1.05	2.28	n.a.	3.28	3.28	1.94	3.28	8.4	5.41	5.17	0.94
5 µM	0.64	3.24	3.24	1.08	2.39	7.21	6.06	4.97	1.32	1.83	0.39	2.23	2.23	0.57	2.63	7.76	5.58	3.94	0.67	2.1	0.68	3.52	3.52	0.65	2.2	7.46	4.08	2.98	0.86	2.17	0.61	2.22	2.22	1.28	2.82	8.26	5	6.15	1.03	2.17	n.a.	2.79	2.79	1.85	3.45	9.07	5.16	4.51	1.2
[truncated: 1 more columns]

[truncated: 15 more sheets: Figure 6, Figure 7a, Figure 7c, Figure S1a, Figure S1d, Figure S2b, Figure S2c, Figure S2d, Figure S2e, Figure S3, Figure S4, Figure S5a, Figure S5b, Figure S5c, Figure S6]
